# Supplementary material for: North-American Norms for Name Disagreement: Pictorial Stimuli Naming Discrepancies
Source: PLoS One. 2012 Oct 25;7(10):e47802. doi: 10.1371/journal.pone.0047802 (PMC3485028; doi:10.1371/journal.pone.0047802)
Supplement: Supporting Information S1 — Sources of name disagreement of the S&V pictures. (XLSX) [file pone.0047802.s001.xlsx]

## Sheet: Feuil1
Supporting Information S1: Sources of name disagreement of the S&V pictures
Filename	Modal name	Nb of names (excluding DKO, DKN, TOT)	Nb of subjects giving the modal name	Nb of subjects giving alternative names	Unknown	Idiosyncratic	Non-objects	Specific	Unspecific	Mixed	Synonym	Physically different	Physically similar
File001	Accordian	38	37	1	0	0	0	0	0	0	0	1	0
File002	Airplane	42	25	17	0	0	0	7	2	0	8	0	0
File003	Alligator	41	37	4	0	0	0	0	1	0	0	0	3
File004	Anchor	40	39	1	0	0	0	1	0	0	0	0	0
File005	Ant	38	34	4	0	0	0	0	3	0	0	0	1
File006	Apple	42	41	1	0	0	0	0	1	0	0	0	0
File007	Arm	42	38	4	0	0	0	3	0	1	0	0	0
File008	Arrow	42	41	1	0	0	0	1	0	0	0	0	0
File009	Artichoke	30	22	8	0	0	0	0	0	0	0	6	2
File010	Ashtray	42	42	0	0	0	0	0	0	0	0	0	0
File011	Asparagus	37	30	7	0	0	0	3	0	0	0	2	2
File012	Axe	42	38	4	0	0	0	0	0	0	0	0	4
File013	Baby carriage	41	22	19	0	0	0	0	19	0	0	0	0
File014	Ball	42	39	3	0	0	0	2	0	0	0	1	0
File015	Balloon	42	42	0	0	0	0	0	0	0	0	0	0
File016	Banana	42	42	0	0	0	0	0	0	0	0	0	0
File017	Barn	42	29	13	0	0	0	10	0	0	0	2	1
File018	Barrel	42	42	0	0	0	0	0	0	0	0	0	0
File019	Baseball bat	42	22	20	0	0	0	0	20	0	0	0	0
File020	Basket	42	38	4	0	0	0	4	0	0	0	0	0
File021	Bear	42	37	5	0	0	0	5	0	0	0	0	0
File022	Bed	42	42	0	0	0	0	0	0	0	0	0	0
File023	Bee	40	25	15	0	0	0	1	5	0	0	1	8
File024	Beetle	39	21	18	1	0	0	0	8	0	0	1	8
File025	Bell	42	42	0	0	0	0	0	0	0	0	0	0
File026	Belt	42	41	1	0	0	0	0	0	0	0	0	1
File027	Bicycle	42	37	5	0	0	0	0	0	0	5	0	0
File028	Bird	42	37	5	0	0	0	4	0	0	0	0	1
File029	Blouse	42	18	24	0	1	0	0	16	0	0	1	6
File030	Book	42	42	0	0	0	0	0	0	0	0	0	0
File031	Boot	42	37	5	0	0	0	2	3	0	0	0	0
File032	Bottle	42	40	2	0	0	0	2	0	0	0	0	0
File033	Bow	42	31	11	0	0	0	4	6	1	0	0	0
File034	Bowl	41	40	1	0	0	0	0	1	0	0	0	0
File035	Box	42	37	5	0	0	0	4	1	0	0	0	0
File036	Bread	42	35	7	0	0	0	7	0	0	0	0	0
File037	Broom	42	42	0	0	0	0	0	0	0	0	0	0
File038	Brush	42	35	7	0	0	0	7	0	0	0	0	0
File039	Bus	42	42	0	0	0	0	0	0	0	0	0	0
File040	Butterfly	42	42	0	0	0	0	0	0	0	0	0	0
File041	Button	42	41	1	0	0	0	0	0	0	0	0	1
File042	Cake	42	35	7	0	0	0	7	0	0	0	0	0
File043	Camel	40	40	0	0	0	0	0	0	0	0	0	0
File044	Candle	42	42	0	0	0	0	0	0	0	0	0	0
File045	Cannon	41	38	3	0	0	0	1	0	0	0	2	0
File046	Cap	42	36	6	0	0	0	0	6	0	0	0	0
File047	Car	42	34	8	0	0	0	7	0	0	1	0	0
File048	Carrot	42	42	0	0	0	0	0	0	0	0	0	0
File049	Cat	42	42	0	0	0	0	0	0	0	0	0	0
File050	Caterpillar	40	33	7	0	0	0	0	0	0	0	1	6
File051	Celery	38	32	6	1	0	0	1	0	0	0	0	4
File052	Chain	42	41	1	0	0	0	1	0	0	0	0	0
File053	Chair	42	42	0	0	0	0	0	0	0	0	0	0
File054	Cherry	38	35	3	0	0	0	0	0	0	0	0	3
File055	Chicken	42	28	14	0	0	0	0	1	0	10	0	3
File056	Chisel	33	16	17	0	0	0	1	2	0	0	1	13
File057	Church	42	39	3	0	0	0	3	0	0	0	0	0
File058	Cigar	42	42	0	0	0	0	0	0	0	0	0	0
File059	Cigarette	42	41	1	0	0	0	1	0	0	0	0	0
File060	Clock	42	41	1	0	0	0	1	0	0	0	0	0
File061	Clothespin	40	34	6	0	4	0	0	2	0	0	0	0
File062	Cloud	41	40	1	0	0	0	0	0	0	0	0	1
File063	Clown	42	40	2	0	0	0	2	0	0	0	0	0
File064	Coat	42	33	9	0	0	0	9	0	0	0	0	0
File065	Comb	42	39	3	0	0	0	3	0	0	0	0	0
File066	Corn	42	34	8	0	0	0	8	0	0	0	0	0
File067	Couch	42	28	14	0	0	0	0	0	0	14	0	0
File068	Cow	42	39	3	0	0	0	1	0	0	0	0	2
File069	Crown	42	42	0	0	0	0	0	0	0	0	0	0
File070	Cup	42	39	3	0	0	0	3	0	0	0	0	0
File071	Deer	42	34	8	0	0	0	2	0	0	0	0	6
File072	Desk	42	40	2	0	0	0	1	0	0	0	1	0
File073	Dog	42	42	0	0	0	0	0	0	0	0	0	0
File074	Doll	42	30	12	0	0	0	2	0	0	0	0	10
File075	Donkey	42	36	6	0	0	0	1	1	0	0	0	4
File076	Door	42	41	1	0	0	0	1	0	0	0	0	0
File077	Doorknob	41	38	3	0	0	0	0	3	0	0	0	0
File078	Dress	42	42	0	0	0	0	0	0	0	0	0	0
File079	Dresser	42	13	29	0	0	0	9	13	6	0	1	0
File080	Drum	41	41	0	0	0	0	0	0	0	0	0	0
File081	Duck	42	40	2	0	0	0	0	0	0	0	0	2
File082	Eagle	41	32	9	0	0	0	1	4	0	0	0	4
File083	Ear	42	40	2	0	0	0	2	0	0	0	0	0
File084	Elephant	42	42	0	0	0	0	0	0	0	0	0	0
File085	Envelope	42	41	1	0	0	0	1	0	0	0	0	0
File086	Eye	42	42	0	0	0	0	0	0	0	0	0	0
File087	Fence	42	31	11	0	0	0	10	0	0	1	0	0
File088	Finger	42	30	12	0	0	0	11	0	1	0	0	0
File089	Fish	42	42	0	0	0	0	0	0	0	0	0	0
File090	Flag	42	40	2	0	0	0	2	0	0	0	0	0
File091	Flower	42	39	3	0	0	0	1	0	0	0	2	0
File092	Flute	42	38	4	0	0	0	0	0	2	0	2	0
File093	Fly	40	32	8	0	0	0	0	4	0	0	1	3
File094	Foot	42	40	2	0	0	0	2	0	0	0	0	0
File095	Football	42	42	0	0	0	0	0	0	0	0	0	0
File096	Football helmet	41	26	15	0	0	0	0	15	0	0	0	0
File097	Fork	42	42	0	0	0	0	0	0	0	0	0	0
File098	Fox	42	31	11	0	0	0	0	0	0	0	0	11
File099	French horn	37	26	11	0	0	0	0	4	0	0	3	4
File100	Frog	42	42	0	0	0	0	0	0	0	0	0	0
File101	Frying pan	42	25	17	0	0	0	0	15	0	2	0	0
File102	Garbage can	42	37	5	0	0	0	0	1	0	4	0	0
File103	Giraffe	42	40	2	0	0	0	0	0	0	0	2	0
File104	Glass	42	41	1	0	0	0	0	1	0	0	0	0
File105	Glasses	42	27	15	0	0	0	15	0	0	0	0	0
File106	Glove	42	41	1	0	0	0	1	0	0	0	0	0
File107	Goat	41	36	5	0	0	0	2	0	0	0	1	2
File108	Gorilla	42	32	10	0	0	0	0	10	0	0	0	0
File109	Grapes	41	38	3	0	0	0	3	0	0	0	0	0
File110	Grasshopper	41	30	11	0	0	0	0	4	0	0	2	5
File111	Guitar	42	41	1	0	0	0	1	0	0	0	0	0
File112	Gun	42	31	11	0	0	0	11	0	0	0	0	0
File113	Hair	42	38	4	0	0	0	4	0	0	0	0	0
File114	Hammer	42	42	0	0	0	0	0	0	0	0	0	0
File115	Hand	42	39	3	0	0	0	2	0	1	0	0	0
File116	Hanger	42	36	6	0	0	0	6	0	0	0	0	0
File117	Harp	39	39	0	0	0	0	0	0	0	0	0	0
File118	Hat	42	41	1	0	0	0	1	0	0	0	0	0
File119	Heart	42	42	0	0	0	0	0	0	0	0	0	0
File120	Helicopter	42	40	2	0	0	0	0	0	0	1	1	0
File121	Horse	42	42	0	0	0	0	0	0	0	0	0	0
File122	House	42	40	2	0	0	0	2	0	0	0	0	0
File123	Iron	42	40	2	0	1	0	1	0	0	0	0	0
File124	Ironing Board	41	37	4	0	0	0	0	0	0	4	0	0
File125	Jacket	42	34	8	0	0	0	1	5	0	0	2	0
File126	Kangaroo	42	42	0	0	0	0	0	0	0	0	0	0
File127	Kettle	42	17	25	0	0	0	15	0	0	0	1	9
File128	Key	42	42	0	0	0	0	0	0	0	0	0	0
File129	Kite	42	42	0	0	0	0	0	0	0	0	0	0
File130	Knife	42	38	4	0	2	0	2	0	0	0	0	0
File131	Ladder	42	41	1	0	0	0	1	0	0	0	0	0
File132	Lamp	42	39	3	0	0	0	3	0	0	0	0	0
File133	Leaf	42	38	4	0	0	0	3	0	0	0	0	1
File134	Leg	42	35	7	0	0	0	3	0	4	0	0	0
File135	Lemon	42	42	0	0	0	0	0	0	0	0	0	0
File136	Leopard	40	32	8	1	0	0	0	0	0	0	0	7
File137	Lettuce	40	31	9	0	0	0	1	0	0	0	3	5
File138	Light bulb	42	36	6	0	0	0	1	5	0	0	0	0
File139	Light switch	42	28	14	0	0	0	0	14	0	0	0	0
File140	Lion	42	39	3	0	0	0	3	0	0	0	0	0
File141	Lips	42	39	3	0	0	0	1	0	2	0	0	0
File142	Lobster	41	38	3	0	0	0	0	0	0	0	0	3
File143	Lock	42	37	5	0	0	0	5	0	0	0	0	0
File144	Mitten	42	32	10	0	0	0	2	0	0	8	0	0
File145	Monkey	42	40	2	0	0	0	2	0	0	0	0	0
File146	Moon	42	26	16	0	0	0	10	0	2	0	4	0
File147	Motorcycle	42	40	2	0	0	0	0	2	0	0	0	0
File148	Mountain	42	38	4	0	0	0	2	0	1	0	0	1
File149	Mouse	42	33	9	0	0	0	0	0	0	0	0	9
File150	Mushroom	41	41	0	0	0	0	0	0	0	0	0	0
File151	Nail	42	41	1	0	0	0	0	0	0	0	0	1
File152	Nail file	42	28	14	0	0	0	1	13	0	0	0	0
File153	Necklace	42	25	17	0	0	0	5	1	11	0	0	0
File154	Needle	42	34	8	0	0	0	2	6	0	0	0	0
File155	Nose	42	41	1	0	0	0	0	0	1	0	0	0
File156	Nut	37	27	10	0	0	0	1	0	0	0	9	0
File157	Onion	40	40	0	0	0	0	0	0	0	0	0	0
File158	Orange	37	34	3	0	0	0	0	1	0	0	0	2
File159	Ostrich	38	36	2	0	0	0	0	0	0	0	0	2
File160	Owl	42	42	0	0	0	0	0	0	0	0	0	0
File161	Paintbrush	42	31	11	1	0	0	0	9	0	0	0	1
File162	Pants	42	37	5	0	0	0	5	0	0	0	0	0
File163	Peach	39	31	8	0	0	0	0	1	0	0	2	5
File164	Peacock	38	33	5	0	0	0	0	1	0	0	1	3
File165	Peanut	42	39	3	0	0	0	0	3	0	0	0	0
File166	Pear	42	42	0	0	0	0	0	0	0	0	0	0
File167	Pen	42	40	2	0	0	0	2	0	0	0	0	0
File168	Pencil	42	42	0	0	0	0	0	0	0	0	0	0
File169	Penguin	41	38	3	0	0	0	0	0	0	0	3	0
File170	Pepper	38	28	10	0	0	0	9	0	0	0	1	0
File171	Piano	42	34	8	0	0	0	8	0	0	0	0	0
File172	Pig	42	38	4	0	0	0	0	0	0	0	1	3
File173	Pineapple	42	42	0	0	0	0	0	0	0	0	0	0
File174	Pipe	42	41	1	0	0	0	1	0	0	0	0	0
File175	Pitcher	41	37	4	0	0	0	1	0	0	3	0	0
File176	Pliers	40	37	3	0	0	0	0	0	0	0	3	0
File177	Plug	39	37	2	0	0	0	2	0	0	0	0	0
File178	Pocketbook	42	24	18	0	0	0	0	17	1	0	0	0
File179	Pot	42	34	8	0	0	0	0	0	0	0	6	2
File180	Potato	40	38	2	0	0	0	0	0	0	0	1	1
File181	Pumpkin	41	41	0	0	0	0	0	0	0	0	0	0
File182	Rabbit	42	42	0	0	0	0	0	0	0	0	0	0
File183	Raccoon	37	33	4	0	0	0	0	0	0	0	0	4
File184	Record Player	41	21	20	0	0	0	0	0	0	5	15	0
File185	Refrigerator	42	39	3	1	0	0	0	0	0	0	2	0
File186	Rhinoceros	39	35	4	0	0	0	0	0	0	3	0	1
File187	Ring	42	41	1	0	0	0	1	0	0	0	0	0
File188	Rocking Chair	42	38	4	0	0	0	0	4	0	0	0	0
File189	Roller Skate	42	22	20	0	0	0	0	20	0	0	0	0
File190	Rolling pin	38	30	8	0	0	0	0	5	3	0	0	0
File191	Rooster	42	32	10	0	0	0	0	0	0	0	0	10
File192	Ruler	42	41	1	0	0	0	1	0	0	0	0	0
File193	Sailboat	42	39	3	0	0	0	0	3	0	0	0	0
File194	Salt shaker	42	35	7	0	0	0	0	3	0	0	0	4
File195	Sandwich	42	42	0	0	0	0	0	0	0	0	0	0
File196	Saw	42	41	1	0	0	0	1	0	0	0	0	0
File197	Scissors	42	41	1	0	0	0	1	0	0	0	0	0
File198	Screw	41	40	1	0	0	0	1	0	0	0	0	0
File199	Screwdriver	41	41	0	0	0	0	0	0	0	0	0	0
File200	Sea horse	42	40	2	0	0	0	0	1	0	0	1	0
File201	Seal	38	34	4	0	0	0	0	0	0	0	1	3
File202	Sheep	38	28	10	0	0	0	0	0	0	0	0	10
File203	Shirt	42	42	0	0	0	0	0	0	0	0	0	0
File204	Shoe	42	40	2	0	0	0	2	0	0	0	0	0
File205	Skirt	42	41	1	0	0	0	0	0	0	0	1	0
File206	Skunk	42	41	1	0	0	0	0	0	0	0	0	1
File207	Sled	41	41	0	0	0	0	0	0	0	0	0	0
File208	Snail	39	36	3	0	0	0	1	0	1	0	1	0
File209	Snake	42	41	1	0	0	0	1	0	0	0	0	0
File210	Snowman	42	42	0	0	0	0	0	0	0	0	0	0
File211	Sock	42	42	0	0	0	0	0	0	0	0	0	0
File212	Spider	41	37	4	0	0	0	1	3	0	0	0	0
File213	Spinning Wheel	34	21	13	0	3	0	3	0	0	1	6	0
File214	Spool of thread	42	23	19	0	0	0	1	18	0	0	0	0
File215	Spoon	42	41	1	0	0	0	1	0	0	0	0	0
File216	Squirrel	40	39	1	0	0	0	0	0	0	0	0	1
File217	Star	42	42	0	0	0	0	0	0	0	0	0	0
File218	Stool	42	41	1	0	0	0	0	1	0	0	0	0
File219	Stove	42	32	10	0	0	0	1	0	5	4	0	0
File220	Strawberry	39	38	1	0	0	0	0	0	0	0	1	0
File221	Suitcase	41	33	8	1	0	0	1	6	0	0	0	0
File222	Sun	42	42	0	0	0	0	0	0	0	0	0	0
File223	Swan	42	37	5	0	0	0	0	0	0	0	0	5
File224	Sweater	42	35	7	0	0	0	1	4	0	2	0	0
File225	Swing	41	40	1	0	0	0	0	0	0	0	1	0
File226	Table	42	40	2	0	0	0	1	0	0	0	0	1
File227	Telephone	42	36	6	0	0	0	0	0	0	6	0	0
File228	Television	42	22	20	0	0	0	8	0	0	12	0	0
File229	Tennis racket	41	36	5	0	0	0	0	4	0	0	1	0
File230	Thimble	39	35	4	0	2	0	0	0	0	0	2	0
File231	Thumb	42	41	1	0	0	0	0	1	0	0	0	0
File232	Tie	42	29	13	0	0	0	13	0	0	0	0	0
File233	Tiger	41	39	2	0	0	0	0	0	0	0	1	1
File234	Toaster	42	42	0	0	0	0	0	0	0	0	0	0
File235	Toe	42	23	19	0	0	0	14	0	0	5	0	0
File236	Tomato	42	37	5	0	0	0	0	1	0	0	4	0
File237	Toothbrush	42	41	1	0	0	0	0	1	0	0	0	0
File238	Top	42	36	6	0	0	0	6	0	0	0	0	0
File239	Traffic light	42	28	14	0	0	0	0	3	0	10	1	0
File240	Train	42	36	6	0	0	0	3	3	0	0	0	0
File241	Tree	42	42	0	0	0	0	0	0	0	0	0	0
File242	Truck	42	38	4	0	0	0	0	0	3	0	1	0
File243	Trumpet	42	33	9	0	0	0	0	6	0	0	1	2
File244	Turtle	42	40	2	0	0	0	1	0	0	1	0	0
File245	Umbrella	42	42	0	0	0	0	0	0	0	0	0	0
File246	Vase	42	41	1	0	0	0	1	0	0	0	0	0
File247	Vest	42	41	1	0	0	0	1	0	0	0	0	0
File248	Violin	42	36	6	0	0	0	0	0	0	0	0	6
File249	Wagon	40	37	3	0	0	0	0	3	0	0	0	0
File250	Watch	42	38	4	0	0	0	4	0	0	0	0	0
File251	Watering can	37	23	14	0	3	0	0	6	0	3	2	0
File252	Watermelon	40	36	4	0	0	0	3	1	0	0	0	0
File253	Well	42	38	4	0	0	0	3	0	1	0	0	0
File254	Wheel	41	39	2	0	0	0	2	0	0	0	0	0
File255	Whistle	42	42	0	0	0	0	0	0	0	0	0	0
File256	Windmill	42	41	1	0	0	0	0	0	0	0	1	0
File257	Window	42	40	2	0	1	0	1	0	0	0	0	0
File258	Wineglass	42	21	21	0	0	0	0	15	0	0	0	6
File259	Wrench	37	32	5	1	1	0	1	0	0	0	1	1
File260	Zebra	41	41	0	0	0	0	0	0	0	0	0	0
