# Supplementary material for: North-American Norms for Name Disagreement: Pictorial Stimuli Naming Discrepancies
Source: PLoS One. 2012 Oct 25;7(10):e47802. doi: 10.1371/journal.pone.0047802 (PMC3485028; doi:10.1371/journal.pone.0047802)
Supplement: Supporting Information S2 — Sources of name disagreement of the BOSS photos. (XLSX) [file pone.0047802.s002.xlsx]

## Sheet: Feuil1
Supporting Information S2: Sources of name disagreement of the BOSS pictures
Filename (BOSS v.1.3)	Modal name	Nb of names (excluding DKO, DKN, TOT)	Nb of subjects giving the modal name	Nb of subjects giving alternative names	Unknown	Idiosyncratic	Non-objects	Specific	Unspecific	Mixed	Synonym	Physically different	Physically similar
50dollarsbill	50$ bill	38	14	24	0	0	0	1	21	1	1	0	0
alarmclock	Alarm clock	36	16	20	0	0	0	0	0	12	0	0	8
almonds	Almonds	39	28	11	0	0	0	0	7	0	0	4	0
antenna	Antenna	31	23	8	1	1	0	4	1	0	0	1	0
apple07	Apple	39	37	2	0	0	0	0	1	0	0	0	1
ashtray01	Ashtray	37	34	3	0	1	0	0	1	0	0	1	0
asparagus	Asparagus	31	25	6	0	0	0	0	0	0	0	1	5
avocado	Avocado	38	34	4	0	0	0	0	3	0	1	0	0
axe	Axe	34	26	8	2	0	0	1	0	0	0	3	2
backpack01a	Backpack	39	30	9	1	0	0	5	0	0	1	2	0
bag	Bag	38	14	24	0	0	0	11	0	0	0	8	5
bagel	Bagel	38	33	5	0	0	0	0	0	0	0	0	5
ball02	Ball	34	30	4	0	0	0	0	0	0	0	0	4
balloon01b	Balloon	39	34	5	0	0	0	0	0	0	0	2	3
banana	Banana	39	39	0	0	0	0	0	0	0	0	0	0
bandage	Bandage	26	11	15	1	0	1	4	0	0	5	0	4
bandaid01	Band-aid	32	24	8	2	0	0	1	5	0	0	0	0
baseball01a	Baseball	39	34	5	0	0	0	0	2	0	0	2	1
bastingbrush	Brush	30	11	19	0	6	0	9	1	0	0	1	2
battery02b	Battery	38	36	2	0	0	0	2	0	0	0	0	0
beermug01a	Beer mug	39	10	29	0	0	0	0	16	6	0	7	0
belt02a	Belt	39	37	2	0	1	0	1	0	0	0	0	0
bib	Bib	32	27	5	1	0	0	3	0	0	0	0	1
bikehelmet	Helmet	38	19	19	0	0	0	17	1	0	0	1	0
binder03b	Binder	38	26	12	0	0	0	2	1	0	0	8	1
binoculars01b	Binoculars	35	34	1	1	0	0	0	0	0	0	0	0
birdie	Birdie	32	12	20	0	3	4	2	0	0	5	6	0
blackberry	Blackberry	33	23	10	0	0	0	0	4	0	0	6	0
bleachbottle	Bottle	37	11	26	0	0	0	10	1	11	0	2	2
blueberry01	Blueberry	35	33	2	0	0	0	0	0	0	0	1	1
book01b	Book	39	35	4	0	0	0	2	0	0	0	0	2
boot02b	Boot	39	32	7	0	0	0	3	1	0	0	3	0
bottlecap	Bottle cap	35	30	5	0	0	0	0	1	0	0	3	1
bottleopener01	Bottle opener	35	24	11	0	0	0	0	2	7	0	2	0
bow02b	Bow	33	15	18	0	1	0	5	11	0	0	1	0
bow04	Bow	33	15	18	1	0	0	7	0	3	6	1	0
bowl01	Bowl	39	26	13	0	0	0	12	0	0	0	0	1
bowl02	Bowl	39	33	6	0	0	1	2	0	0	0	2	1
box01	Box	39	19	20	0	1	0	18	0	0	0	0	1
boxcutter03a	Exacto knife	32	13	19	0	1	0	0	12	5	0	0	1
bracelet01	Bracelet	34	21	13	1	1	1	0	1	0	0	4	5
bracelet04	Bracelet	31	16	15	0	0	0	1	0	0	0	1	13
bracket01	Bracket	18	5	13	1	3	0	1	2	0	0	4	2
branch02	Branch	35	14	21	0	0	1	0	0	0	20	0	0
bread	Bread	38	19	19	1	0	0	17	0	0	0	0	1
brick	Brick	37	37	0	0	0	0	0	0	0	0	0	0
broccoli01a	Broccoli	39	38	1	0	0	0	1	0	0	0	0	0
brooch	Brooch	31	16	15	0	0	0	0	9	0	0	4	2
broom	Broom	36	34	2	0	0	0	0	0	0	0	1	1
brush05b	Brush	33	21	12	0	1	0	8	0	0	0	1	2
brusselssprout	Brussels sprout	36	11	25	0	0	0	0	0	0	0	2	23
bucket01a	Bucket	36	21	15	1	0	0	1	1	0	9	3	0
bungeecord02	Bungee cord	23	11	12	0	1	0	0	4	0	0	7	0
butterdish	Butter dish	27	14	13	1	4	0	1	2	0	2	3	0
button01	Button	36	36	0	0	0	0	0	0	0	0	0	0
cabbage	Cabbage	38	29	9	0	0	0	1	0	0	0	0	8
cable01	Cables	36	10	26	0	0	1	13	0	1	7	4	0
cable04	Cables	36	9	27	0	0	1	10	1	0	2	2	11
calculator01	Calculator	38	38	0	0	0	0	0	0	0	0	0	0
camera01a	Camera	39	32	7	0	0	0	7	0	0	0	0	0
cameracase01a	Camera case	38	10	28	1	0	0	0	1	1	1	21	3
candle01	Candle	38	38	0	0	0	0	0	0	0	0	0	0
candle08b	Candle	38	37	1	0	0	0	1	0	0	0	0	0
candleholder01	Candle holder	28	15	13	0	2	0	0	0	0	1	9	1
candy	Candy	37	35	2	0	1	0	1	0	0	0	0	0
cane	Cane	35	25	10	0	0	0	7	3	0	0	0	0
cantaloupe	Cantaloupe	38	22	16	0	1	0	0	12	0	0	3	0
cap01a	Cap	37	18	19	0	1	0	9	7	2	0	0	0
cardboardbox	Box	39	23	16	0	0	0	15	0	0	0	1	0
carkeys	Car keys	38	25	13	0	0	0	2	8	2	0	1	0
carrot	Carrot	39	38	1	0	0	0	0	0	0	0	0	1
cassettetape01a	Cassette tape	37	13	24	0	0	0	0	18	0	4	2	0
cauliflower	Cauliflower	37	35	2	0	1	0	0	0	0	0	1	0
caulking	Caulking	24	11	13	0	2	0	2	0	0	0	2	7
CD	CD	39	36	3	1	0	0	0	1	0	0	0	1
celery	Celery	36	36	0	0	0	0	0	0	0	0	0	0
cell phone	Cell phone	39	33	6	0	0	0	0	3	0	3	0	0
chain	Chain	38	36	2	0	0	0	2	0	0	0	0	0
chair	Chair	39	20	19	0	0	0	19	0	0	0	0	0
chalk	Chalk	32	32	0	0	0	0	0	0	0	0	0	0
chalkboard	Chalkboard	31	11	20	0	0	0	0	4	1	10	3	2
chalkboarderaser	Eraser	37	9	28	0	4	0	16	0	0	0	8	0
champagne	Champagne	39	16	23	0	0	0	6	0	5	0	10	2
cheese	Cheese	39	28	11	0	0	0	8	0	0	0	0	3
cherries	Cherries	39	39	0	0	0	0	0	0	0	0	0	0
chessboard	Chess board	38	13	25	0	0	0	0	9	0	16	0	0
chisel02b	Chisel	17	9	8	0	0	0	0	1	0	0	3	4
christmasball	Christmas ball	27	10	17	0	1	0	0	10	1	5	0	0
cigarette	Cigarette	39	37	2	0	0	0	0	0	0	0	2	0
circuitboard	Motherboard	35	9	26	0	3	2	1	15	4	0	0	1
clamp	Clamp	19	6	13	0	1	0	3	8	0	0	1	0
clipboard	Clipboard	29	23	6	0	0	0	0	3	0	0	3	0
clock01a	Clock	39	36	3	0	0	0	3	0	0	0	0	0
clock05	Clock	39	34	5	0	0	0	5	0	0	0	0	0
clothespin03b	Clothes pin	29	21	8	0	1	0	0	3	0	3	1	0
coconut	Coconut	37	33	4	2	0	0	0	0	0	0	2	0
coffeebeans	Coffee beans	39	31	8	0	0	0	0	4	0	1	2	1
coffeepot03a	Coffee pot	38	19	19	0	1	3	0	1	0	0	10	4
coins01b	Coins	39	24	15	0	0	0	0	1	0	13	1	0
comb02a	Comb	39	34	5	1	0	0	0	0	0	3	1	0
compactpowder	Compact	34	9	25	1	0	2	2	6	5	3	3	3
computermouse06	Mouse	39	33	6	0	0	0	6	0	0	0	0	0
condom	Condom	39	39	0	0	0	0	0	0	0	0	0	0
cookie	Cookie	38	31	7	0	0	0	2	0	0	0	0	5
cookiecutter	Cookie cutter	31	22	9	0	6	0	1	1	0	0	1	0
cooler	Cooler	38	24	14	0	4	0	6	2	0	0	1	1
corkscrew03a	Corkscrew	31	21	10	0	2	0	0	5	0	2	1	0
cottonpad	Cotton pad	29	9	20	1	2	0	3	3	5	1	4	1
cracker02	Cracker	39	28	11	0	0	0	5	0	0	1	0	5
crayon	Crayon	39	32	7	0	0	1	1	0	0	0	1	4
croissant	Croissant	37	33	4	0	0	0	0	0	0	0	4	0
crumpledpaper	Paper	37	18	19	0	0	0	13	0	0	0	2	4
cucumber	Cucumber	38	36	2	0	0	0	0	0	0	1	0	1
cup01	Cup	39	24	15	0	0	0	5	0	0	10	0	0
cuttingboard	Cutting board	25	12	13	1	1	0	1	2	0	2	3	3
dentalfloss03b	Dental floss	36	18	18	1	1	0	0	10	0	0	2	4
deodorant02a	Deodorant	37	32	5	0	0	0	1	0	0	0	3	1
diaper01c	Diaper	37	29	8	0	1	0	4	0	0	0	1	2
dice05a	Dice	36	35	1	0	0	0	0	1	0	0	0	0
dishsoap	Dish soap	38	16	22	0	0	0	3	7	2	8	2	0
diskette02a	Floppy disk	37	11	26	0	0	0	1	10	4	9	1	1
divider02	Divider	32	9	23	1	1	0	7	3	0	3	8	0
doll	Doll	36	28	8	0	0	0	7	1	0	0	0	0
doorlock	Lock	37	18	19	1	0	0	12	0	0	0	6	0
drill01b	Drill	34	16	18	1	0	0	13	1	0	0	2	1
drillbit03a	Drill bit	32	21	11	0	1	0	0	3	0	0	2	5
dropper	Dropper	25	18	7	0	2	0	3	0	0	0	2	0
drum	Drum	35	18	17	1	0	2	6	0	0	0	6	2
dustpan	Dust pan	28	23	5	0	2	0	0	0	0	0	3	0
earrings01	Earrings	33	33	0	0	0	0	0	0	0	0	0	0
eggplant	Eggplant	36	32	4	0	0	0	0	0	0	1	0	3
electricrazor	Electric razor	38	18	20	0	1	1	0	12	2	4	0	0
endive	Endive	21	12	9	1	1	0	0	1	0	0	4	2
englishmuffin	English muffin	38	20	18	0	0	0	0	7	0	0	1	10
envelope03a	Envelope	39	39	0	0	0	0	0	0	0	0	0	0
eraser	Eraser	38	35	3	1	0	0	0	2	0	0	0	0
exercisebench	Exercise bench	30	8	22	0	1	1	0	2	1	7	10	0
extensioncord	Extension cord	37	16	21	1	0	0	0	7	8	0	5	0
eyedrops	Eye drops	31	7	24	0	0	0	1	2	7	0	2	12
fan	Fan	38	34	4	0	0	0	2	1	0	0	1	0
feather03a	Feather	37	37	0	0	0	0	0	0	0	0	0	0
filmroll	Film	37	17	20	0	3	0	15	0	0	0	2	0
fireextinguisher	Fire extinguisher	33	22	11	1	0	0	0	4	0	0	3	3
fishinghook03	Fishing hook	30	15	15	3	0	1	0	3	1	4	3	0
flashlight02b	Flashlight	36	27	9	1	0	0	0	1	0	5	2	0
flask	Flask	36	20	16	0	3	0	3	4	2	0	2	2
flyswatter	Fly swatter	30	27	3	1	0	0	0	1	0	0	1	0
folder03a	Folder	30	14	16	2	1	0	6	1	0	0	6	0
folder04	Folder	37	19	18	0	1	0	9	5	0	0	2	1
fonduefork	Fondue fork	24	6	18	1	1	0	0	4	0	1	5	6
fork03c	Fork	37	36	1	0	0	0	1	0	0	0	0	0
fork07b	Fork	36	30	6	0	0	0	6	0	0	0	0	0
fountainpen	Pen	35	13	22	1	0	0	8	0	0	0	2	11
fryingpan02a	Frying pan	38	22	16	0	0	0	0	11	2	0	0	3
gamepiece	Game piece	23	5	18	1	2	0	4	1	0	0	7	3
garlic01a	Garlic	39	34	5	0	0	0	0	0	0	0	5	0
garlicpress02a	Garlic press	28	16	12	0	6	0	0	0	0	4	1	1
giftbag01a	Gift bag	38	15	23	0	1	3	0	12	0	0	0	7
ginger	Ginger	35	31	4	0	0	0	1	0	0	0	2	1
glass02a	Cup	37	10	27	0	0	0	11	9	4	0	1	2
glasses01a	Glasses	39	28	11	0	0	0	11	0	0	0	0	0
glassmop	Mop	36	24	12	2	1	0	0	0	0	0	7	2
globe	Globe	38	34	4	1	0	0	2	1	0	0	0	0
gluestick	Glue stick	38	22	16	0	1	0	0	11	0	1	1	2
grapes01	Grapes	39	36	3	0	0	0	1	0	0	0	1	1
grater01a	Grater	29	15	14	0	0	0	13	0	0	0	1	0
greenbeans01	Green beans	34	9	25	0	0	0	2	9	13	0	1	0
greenonion	Green onion	35	16	19	0	0	0	0	7	0	2	5	5
gum	Gum	39	17	22	0	2	0	11	0	0	0	5	4
hairband	Hair band	29	15	14	1	0	0	0	2	0	8	3	0
hairclip02	Hairclip	33	23	10	0	1	0	0	0	0	6	3	0
hairclip03	Hair clip	34	23	11	0	0	0	0	2	1	0	7	1
hairclipper	Hair clipper	32	7	25	0	2	0	11	4	1	7	0	0
hairdryer02a	Hair dryer	37	25	12	0	2	0	0	3	0	7	0	0
hairpin	Hair pin	37	16	21	2	0	0	11	1	0	0	6	1
hammer01	Hammer	38	38	0	0	0	0	0	0	0	0	0	0
handbag02a	Bag	39	15	24	0	0	0	24	0	0	0	0	0
handfan01b	Fan	34	18	16	1	1	0	13	0	0	0	1	0
hanger02a	Hanger	37	29	8	0	0	0	8	0	0	0	0	0
hat03b	Hat	39	28	11	0	0	0	10	0	0	0	1	0
headphones02b	Headphones	38	27	11	0	2	0	0	3	0	0	6	0
highheelshoe01	Shoe	38	20	18	0	0	0	14	0	3	0	1	0
highlighter02b	Marker	39	22	17	0	1	0	11	2	1	1	1	0
hikingshoe01	Shoe	39	23	16	1	0	0	10	0	0	0	2	3
hinge	Hinge	27	17	10	2	1	0	5	0	0	0	2	0
holepunch02	Hole punch	29	16	13	0	1	0	4	2	0	4	2	0
holepunch04	Hole puncher	34	10	24	0	0	0	9	6	0	5	4	0
honeydewmelon	Melon	33	22	11	0	0	0	3	1	1	0	4	2
horsefigurine	Horse	35	9	26	3	0	0	12	2	3	0	0	6
hosenozzle	Hose nozzle	26	12	14	0	0	0	0	7	6	0	1	0
hourglass	Hourglass	32	13	19	2	1	0	0	10	0	4	2	0
iceberglettuce	Lettuce	36	16	20	0	0	0	2	1	0	0	2	15
icecreamcone01a	Ice cream cone	38	24	14	0	0	0	0	9	4	1	0	0
icecubetray01a	Ice cube tray	38	21	17	1	2	0	0	7	0	0	7	0
icepack	Ice pack	34	25	9	1	1	0	4	0	0	0	3	0
iceskate	Skate	38	19	19	0	2	2	15	0	0	0	0	0
iron01b	Iron	39	36	3	0	0	1	0	0	0	0	2	0
jar03	Jar	38	13	25	0	1	0	14	0	0	0	7	3
jewelrybox01b	Jewelry box	38	15	23	0	1	0	0	11	6	0	2	3
kettle01	Kettle	38	26	12	0	1	0	5	3	0	0	3	0
key01	Key	39	38	1	0	0	0	1	0	0	0	0	0
keyboard02	Keyboard	38	34	4	1	0	0	2	0	0	0	1	0
keychain	Key chain	34	17	17	1	0	0	0	1	1	11	3	0
kitchenscale01a	Scale	38	18	20	0	3	0	13	3	0	0	1	0
kleenexbox01b	Kleenex box	38	10	28	0	0	0	0	26	1	0	1	0
knife01	Knife	36	23	13	0	0	0	11	0	0	0	2	0
knife05	Knife	38	33	5	0	0	0	5	0	0	0	0	0
ladle02a	Ladle	35	20	15	1	1	0	3	3	0	0	1	6
lamp04a	Lamp	38	35	3	0	0	0	3	0	0	0	0	0
laptop01a	Laptop	39	29	10	0	0	0	4	3	0	1	0	2
leaf02a	Leaf	39	38	1	0	0	0	1	0	0	0	0	0
leek	Leek	25	16	9	0	0	0	0	1	0	0	5	3
lego03b	Lego	33	10	23	0	0	0	1	7	0	11	1	3
lemon02	Lemon	39	39	0	0	0	0	0	0	0	0	0	0
lettuce	Lettuce	38	26	12	0	1	1	2	0	1	0	4	3
level03a	Level	23	17	6	1	1	0	0	0	0	0	3	1
lifejacket	Life jacket	37	25	12	0	3	0	0	3	0	4	2	0
lightbulb01	Light bulb	36	30	6	0	0	0	0	4	0	1	1	0
lighter01	Lighter	37	35	2	0	0	0	1	0	1	0	0	0
lime	Lime	32	26	6	0	0	0	0	1	0	0	0	5
lintbrush	Lint brush	32	18	14	0	1	0	0	4	0	0	9	0
lipstick02a	Lipstick	38	37	1	0	0	0	0	0	0	0	1	0
lock03a	Lock	38	26	12	0	0	0	9	0	0	0	3	0
log	Log	39	14	25	0	0	1	5	13	0	0	1	5
lunchbox	Lunch box	37	19	18	0	0	0	0	3	5	0	8	2
magnifyingglass01b	Magnifying glass	34	28	6	1	0	0	0	3	0	2	0	0
makeupbrush04	Make-up brush	31	14	17	1	0	0	6	6	0	4	0	0
mallet01b	Hammer	32	13	19	2	1	0	13	0	0	0	3	0
mango	Mango	32	19	13	1	0	0	0	3	0	0	1	8
manshoe	Shoe	39	30	9	0	0	0	9	0	0	0	0	0
marker01a	Marker	39	32	7	0	2	0	0	0	0	0	4	1
mascarabrush	Mascara brush	34	9	25	0	0	0	0	6	0	7	7	5
mask02a	Mask	31	15	16	0	0	0	6	1	0	0	5	4
match	Match	39	36	3	0	0	0	2	1	0	0	0	0
measuringcup01	Measuring cup	37	35	2	0	1	0	0	0	0	1	0	0
measuringspoon	Spoon	37	9	28	2	0	0	6	0	0	0	13	7
measuringtape01	Measuring tape	36	28	8	1	0	1	0	0	0	0	6	0
mechanicalpencil02	Pencil	37	20	17	0	2	0	12	0	0	0	0	3
medal02b	Medal	37	33	4	0	0	0	3	0	0	0	0	1
melbatoast	Melba toast	35	15	20	0	0	0	0	6	0	0	1	13
metalbrush	Brush	28	13	15	0	2	0	8	0	0	0	1	4
metalscissors	Scissors	33	11	22	0	0	0	5	2	2	0	13	0
metronome	Metronome	21	13	8	0	1	0	0	0	0	0	5	2
microscope	Microscope	37	36	1	0	0	0	0	0	0	0	1	0
milkcontainer	Milk container	37	10	27	1	3	0	9	5	1	0	8	0
mirror	Mirror	29	16	13	0	0	0	1	3	0	0	3	6
mitten04	Mitten	39	26	13	0	0	0	0	0	0	3	10	0
mixer01d	Mixer	34	12	22	0	0	0	13	0	0	0	9	0
moccasin	Moccasin	35	16	19	0	0	0	0	5	3	1	10	0
monitor	Monitor	38	17	21	0	0	0	9	0	7	0	4	1
mousetrap	Mouse trap	33	31	2	0	2	0	0	0	0	0	0	0
mushroom01	Mushroom	39	39	0	0	0	0	0	0	0	0	0	0
nail	Nail	36	28	8	0	0	1	1	0	0	0	0	6
nailclipper03b	Nail clipper	36	31	5	0	0	0	0	2	0	0	3	0
nailpolish03b	Nail polish	36	29	7	0	1	0	1	0	0	1	2	2
necklace	Necklace	36	29	7	0	0	0	3	2	2	0	0	0
negativefilm	Film	38	14	24	0	1	1	17	0	0	0	5	0
notebook03a	Notebook	38	23	15	0	0	0	5	1	0	2	2	5
number3	Number 3	30	6	24	0	0	0	4	8	7	0	3	2
nutcraker	Nutcracker	29	27	2	0	1	1	0	0	0	0	0	0
oilbottle01	Bottle	20	4	16	0	1	0	5	1	4	0	3	2
olive	Olive	38	34	4	0	0	0	2	1	0	0	0	1
onion	Onion	39	39	0	0	0	0	0	0	0	0	0	0
orange	Orange	39	39	0	0	0	0	0	0	0	0	0	0
orangejuice	Orange juice	39	13	26	0	0	0	2	7	10	0	4	3
overalls	Overalls	34	13	21	1	0	0	3	3	4	5	5	0
pacifier02d	Pacifier	28	9	19	6	0	0	1	2	0	7	3	0
paintbrush01	Paint brush	37	34	3	0	0	0	0	3	0	0	0	0
paintcan	Paint can	39	23	16	0	2	0	0	10	0	1	3	0
paintroller01	Paint roller	35	27	8	0	0	0	2	5	0	0	1	0
painttray	Paint tray	33	13	20	0	5	3	0	3	0	6	3	0
pants	Pants	39	31	8	2	0	0	6	0	0	0	0	0
paperclip01b	Paper clip	36	18	18	0	5	1	0	8	0	2	2	0
paperclip03	Paper clip	34	27	7	2	0	0	0	2	0	0	3	0
papertowel	Paper towel	38	15	23	0	0	0	2	8	2	0	11	0
partyhat	Party hat	37	27	10	0	2	0	0	1	1	5	1	0
pasta03a	Pasta	34	21	13	1	0	0	6	4	0	0	2	0
PDA	PDA	31	8	23	0	2	6	3	0	3	0	1	8
peach	Peach	29	20	9	0	0	0	0	2	0	0	1	6
peanut01	Peanut	36	30	6	3	0	0	0	3	0	0	0	0
pear01	Pear	39	39	0	0	0	0	0	0	0	0	0	0
peeler01	Peeler	33	13	20	3	2	0	15	0	0	0	0	0
pen04b	Pen	39	35	4	0	0	0	3	0	0	0	1	0
pencil01	Pencil	38	37	1	0	0	0	0	0	0	0	1	0
pencilcase	Pencil case	36	26	10	0	5	0	0	4	0	0	0	1
pencilsharpener02a	Pencil sharpener	36	24	12	0	0	0	0	11	1	0	0	0
pepper04a	Red pepper	38	17	21	0	0	0	0	13	5	0	1	2
peppermill02b	Pepper mill	33	13	20	1	0	0	0	4	0	7	3	5
perfume01a	Perfume	39	21	18	0	0	0	6	0	0	0	1	11
pickle	Pickle	38	25	13	0	0	0	2	0	0	0	0	11
pictureframe04	Picture frame	35	25	10	0	0	0	0	5	0	3	0	2
piggybank	Piggy bank	33	25	8	0	3	0	0	3	0	0	0	2
pill	Pill	39	28	11	1	0	0	1	9	0	0	0	0
pillbottle	Pills	39	23	16	0	0	0	9	2	4	0	1	0
pillow01a	Pillow	38	32	6	0	0	0	1	5	0	0	0	0
pineapple01a	Pineapple	37	37	0	0	0	0	0	0	0	0	0	0
pinecone01	Pine cone	34	18	16	0	3	0	0	6	0	0	7	0
pingpongracket	Ping-pong racket	37	14	23	1	1	1	0	5	0	13	2	0
pistachio	Pistachio	28	21	7	0	0	0	0	5	0	0	2	0
pitabread	Pita bread	38	26	12	1	0	0	0	6	0	0	0	5
pitcher02b	Pitcher	37	13	24	0	0	6	5	1	5	1	6	0
pizza	Pizza	39	35	4	0	0	0	0	0	0	0	4	0
plant01	Plant	38	32	6	0	0	0	4	0	0	0	2	0
plasticbasket01a	Basket	36	24	12	1	0	0	5	1	0	0	5	0
plasticflower01a	Flower	39	20	19	0	0	0	14	0	0	0	0	5
plasticgallon	Bottle	37	11	26	0	0	0	4	6	0	0	6	10
plate01b	Plate	37	34	3	0	0	0	0	2	0	0	0	1
playingcard04	Playing card	39	23	16	0	0	0	0	14	2	0	0	0
pliers02b	Pliers	27	23	4	0	0	0	1	0	0	0	3	0
pliers05	Pliers	28	21	7	0	1	0	3	0	0	0	3	0
plugs	Plugs	29	10	19	0	3	0	9	0	1	0	6	0
plum	Plum	36	31	5	0	0	0	0	1	0	0	4	0
plunger02	Plunger	31	26	5	1	1	0	1	0	0	0	2	0
pot01	Pot	29	10	19	0	1	1	3	2	0	0	7	5
pot02a	Pot	38	26	12	1	0	5	1	0	0	0	5	0
potato02b	Potato	37	37	0	0	0	0	0	0	0	0	0	0
potatomasher03b	Potato masher	30	14	16	0	4	0	0	10	0	0	2	0
powercable	Cables	38	9	29	0	1	0	11	5	5	2	5	0
printer02	Printer	39	34	5	0	0	0	3	0	0	0	0	2
propanetank	Propane tank	33	15	18	1	0	0	0	13	1	1	2	0
protractor	Protractor	28	13	15	1	3	0	0	2	0	0	9	0
puzzlepiece	Puzzle piece	38	29	9	0	0	0	3	4	0	1	1	0
pylon	Pylon	31	14	17	1	1	0	1	7	0	5	1	1
qtip	Q-Tip	36	26	10	0	2	0	0	7	0	0	1	0
radio01	Radio	37	11	26	0	0	0	15	1	8	0	2	0
radish01	Radish	37	32	5	0	0	0	2	0	0	0	0	3
raisins	Raisins	31	23	8	0	0	0	0	2	0	0	3	3
ramekin01	Bowl	34	18	16	0	0	0	6	1	0	0	5	4
rasberry01	Rasberry	36	31	5	0	0	0	0	0	0	0	1	4
rattle	Toy	25	8	17	1	0	0	8	1	0	0	4	3
razor01	Razor	36	26	10	0	1	0	6	0	0	3	0	0
rearviewmirror	Rearview mirror	31	13	18	0	0	0	0	14	1	2	1	0
reflector	Reflector	27	7	20	1	1	1	7	0	2	0	5	3
relish	Relish	33	20	13	1	0	0	8	0	0	0	3	1
remotecontrol04	Remote control	36	23	13	0	0	0	1	11	0	0	1	0
ribbon03a	Lace	26	14	12	1	0	0	3	6	0	0	2	0
ribbon04	Ribbon	35	27	8	0	4	0	1	1	0	0	2	0
rice	Rice	38	35	3	0	0	0	2	0	0	0	0	1
ridinghelmet	Hat	36	14	22	1	2	0	13	0	0	0	2	4
ring01	Ring	39	39	0	0	0	0	0	0	0	0	0	0
rock01a	Rock	36	23	13	0	0	0	9	0	0	0	2	2
rollingpin01a	Rolling pin	28	23	5	1	2	0	0	1	0	0	1	0
rope03	Rope	36	31	5	0	0	0	0	0	0	0	5	0
rubberband01	Rubber band	34	13	21	0	0	0	0	11	0	9	1	0
rubberglove02b	Glove	39	16	23	0	5	0	17	0	0	0	1	0
rug	Rug	36	11	25	0	0	0	7	0	0	5	3	10
ruler05	Ruler	39	39	0	0	0	0	0	0	0	0	0	0
runningshoe03b	Shoe	39	14	25	0	0	0	25	0	0	0	0	0
safetypin	Safety pin	33	22	11	0	2	0	0	5	1	0	3	0
sand	Sand	37	16	21	2	0	0	0	2	0	0	13	4
sandal	Sandal	39	36	3	0	0	0	0	2	0	0	0	1
saw02b	Saw	35	31	4	0	0	0	4	0	0	0	0	0
scale01a	Scale	37	31	6	0	0	0	1	4	0	0	1	0
scarf	Scarf	38	36	2	0	0	0	0	0	0	0	2	0
scissors01	Scissors	39	39	0	0	0	0	0	0	0	0	0	0
scotchtape	Scotch tape	37	16	21	0	0	0	0	17	2	0	2	0
screw02	Screw	35	35	0	0	0	0	0	0	0	0	0	0
screwdriver04b	Screwdriver	37	35	2	0	0	2	0	0	0	0	0	0
seashell	Seashell	38	19	19	0	0	0	5	12	0	0	2	0
sewingmachine01a	Sewing machine	38	36	2	0	0	0	0	0	0	1	1	0
shirt01	Shirt	39	17	22	0	0	0	18	0	0	0	1	3
shirt02	Shirt	39	37	2	0	0	0	2	0	0	0	0	0
shoelace	Shoelace	35	30	5	0	0	0	0	3	0	2	0	0
shorts	Shorts	39	29	10	1	0	0	1	0	0	1	4	3
shovel02a	Shovel	33	15	18	1	1	0	13	0	1	0	0	2
slide02	Slide	35	15	20	0	2	0	1	12	0	0	1	4
slipper01b	Slipper	38	31	7	0	0	0	1	6	0	0	0	0
snowpeas01	Snow peas	37	13	24	0	0	0	0	10	11	0	0	3
soap03a	Soap	38	30	8	0	0	0	7	0	0	0	1	0
soapdispenser01	Soap dispenser	38	13	25	1	0	0	5	9	5	0	2	3
sock01a	Sock	39	34	5	1	0	0	2	1	0	0	0	1
spatula03	Spatula	28	21	7	1	1	0	0	3	0	0	2	0
spatula04	Spatula	23	17	6	0	0	0	1	0	0	0	5	0
speaker04	Speaker	39	34	5	0	0	0	0	0	0	0	5	0
sponge01	Sponge	39	35	4	0	0	0	0	1	0	0	3	0
spoon01	Spoon	39	36	3	0	1	0	2	0	0	0	0	0
sportbag	Bag	39	22	17	0	0	0	14	0	0	0	3	0
spraybottle01	Spray bottle	36	22	14	3	4	0	1	2	0	0	4	0
spraycan	Spray can	37	11	26	0	0	0	0	13	0	6	1	6
squeegee01b	Squeegee	34	20	14	0	0	0	0	3	0	2	9	0
stackingrings01a	Toy	28	12	16	1	1	0	12	1	0	0	1	0
stapler03a	Stapler	39	37	2	2	0	0	0	0	0	0	0	0
stapleremover	Staple remover	31	25	6	0	2	0	0	0	0	0	4	0
staples	Staples	37	36	1	1	0	0	0	0	0	0	0	0
starfish	Starfish	38	28	10	0	1	0	0	0	0	9	0	0
statue01	Statue	35	12	23	1	1	1	3	7	1	0	0	9
strainer01b	Strainer	26	18	8	1	0	0	0	2	0	3	0	2
strainer02	Strainer	29	12	17	0	3	0	1	0	0	8	1	4
straw	Straw	30	25	5	0	0	1	1	0	0	0	0	3
strawbasket01	Basket	32	26	6	0	1	0	5	0	0	0	0	0
strawberry	Strawberry	38	38	0	0	0	0	0	0	0	0	0	0
studiolight	Lamp	38	17	21	0	1	1	2	5	0	0	11	1
styrofoamcup	Styrofoam cup	38	18	20	1	0	0	0	8	0	1	1	9
suitcase	Suitcase	38	22	16	0	0	0	0	1	1	10	4	0
sunglasses04	Sunglasses	39	35	4	0	0	0	0	3	0	1	0	0
swimgoggles	Goggles	37	23	14	0	5	0	8	0	0	0	1	0
syringe01	Syringe	36	22	14	0	0	1	3	0	10	0	0	0
tambourine	Tambourine	30	27	3	0	0	0	0	1	0	0	2	0
tampon	Tampon	34	32	2	0	0	0	1	0	0	0	1	0
tape02a	Tape	37	20	17	0	3	0	8	0	1	0	0	5
taperecorder	Tape recorder	38	17	21	0	2	0	4	5	0	5	1	4
teabag	Tea bag	39	37	2	0	1	0	0	1	0	0	0	0
teapot	Teapot	35	30	5	0	0	0	1	0	0	0	4	0
teddybear02b	Teddy bear	39	28	11	0	0	0	0	9	1	0	0	1
telephone01b	Telephone	39	20	19	0	0	0	4	0	1	12	0	2
tennisball01b	Tennis ball	39	37	2	0	0	0	0	2	0	0	0	0
thermometer02b	Thermometer	38	37	1	0	0	0	0	0	0	0	1	0
thermos	Thermos	28	16	12	0	0	0	0	7	0	0	2	3
thimble	Thimble	27	22	5	1	0	0	0	2	0	0	1	1
thread02	Thread	34	22	12	0	0	0	8	2	0	0	2	0
thumbtack02a	Thumbtack	31	12	19	1	0	0	0	15	0	1	2	0
tile	Tile	32	29	3	0	0	1	1	0	0	0	0	1
toast	Toast	39	29	10	0	0	0	3	7	0	0	0	0
toaster	Toaster	37	36	1	0	1	0	0	0	0	0	0	0
toiletpaper01a	Toilet paper	38	35	3	0	0	0	1	1	0	0	1	0
tomato01	Tomato	39	39	0	0	0	0	0	0	0	0	0	0
tomatojuice	Tomato juice	36	15	21	0	0	0	2	6	7	0	3	3
tongs01b	Tongs	24	19	5	2	2	0	1	0	0	0	0	0
toothbrush03b	Toothbrush	39	39	0	0	0	0	0	0	0	0	0	0
toothpaste	Toothpaste	37	21	16	0	0	0	0	1	7	0	0	8
toothpick02	Toothpick	32	26	6	0	2	0	0	0	0	0	0	4
tortilla	Tortilla	30	9	21	1	0	0	0	0	0	0	0	20
towel01	Towel	38	13	25	0	2	0	15	3	0	0	0	5
towel04a	Towel	39	13	26	0	1	0	16	8	0	0	0	1
toycar04	Car	39	24	15	0	0	0	15	0	0	0	0	0
toycow	Toy cow	38	21	17	0	0	0	1	12	0	1	0	3
toydinosaur	Toy dinosaur	38	21	17	0	0	0	1	13	2	0	0	1
toytank	Toy tank	38	19	19	0	0	0	0	14	3	0	0	2
tray	Tray	29	14	15	1	0	0	3	0	0	0	3	8
tripod	Tripod	37	29	8	0	1	0	2	0	0	0	4	1
tshirt	T-shirt	39	32	7	0	0	0	0	7	0	0	0	0
tube	Tube	31	16	15	0	0	0	4	0	6	0	0	5
tupperware03a	Tupperware	36	20	16	1	0	0	0	7	0	0	7	1
tuque03a	Tuque	38	15	23	1	0	0	0	14	1	0	7	0
tweezers02a	Tweezers	35	30	5	4	0	0	0	0	0	0	1	0
umbrella04	Umbrella	39	39	0	0	0	0	0	0	0	0	0	0
usbkey	USB key	37	8	29	0	0	2	1	17	1	5	3	0
vase01	Vase	37	31	6	1	0	0	2	0	0	0	3	0
vase02	Vase	32	22	10	0	0	0	2	0	0	0	5	3
vhstape	VHS tape	39	10	29	0	0	0	0	22	1	6	0	0
videocamera01a	Video camera	38	16	22	0	0	0	12	6	0	1	3	0
vikingmask01b	Mask	33	18	15	0	1	0	7	2	1	0	2	2
violin	Violin	37	36	1	0	0	0	0	0	0	0	1	0
visegrippliers	Vice grip	24	7	17	0	2	0	0	0	6	0	9	0
walkman	Walkman	35	17	18	0	0	0	0	15	0	0	2	1
wallet02a	Wallet	38	26	12	0	0	0	0	0	0	0	3	9
walnut01c	Walnut	37	22	15	0	1	0	0	9	1	0	4	0
watch02a	Watch	39	34	5	0	0	0	5	0	0	0	0	0
waterbottle01b	Water bottle	39	21	18	0	0	0	1	11	3	0	3	0
waterbottle03	Water bottle	39	28	11	0	0	0	1	10	0	0	0	0
wateringcan	Watering can	29	17	12	0	3	2	0	1	1	1	4	0
watermelon	Water melon	38	36	2	0	0	0	0	2	0	0	0	0
weight01	Weight	35	19	16	0	1	0	10	0	0	0	0	5
wheel01	Wheel	34	28	6	0	0	0	5	0	0	0	0	1
whisk	Whisk	28	20	8	1	3	0	0	4	0	0	0	0
winebottle01	Wine bottle	38	26	12	0	0	0	0	12	0	0	0	0
wineglass01	Wine glass	39	23	16	0	0	0	0	14	1	0	0	1
winerack	Wine rack	33	19	14	1	0	0	1	3	0	9	0	0
wire	Wire	32	14	18	1	0	0	5	9	0	0	1	2
wood	Wood	36	12	24	0	0	0	15	0	6	0	0	3
woodenspoon	Wooden spoon	35	19	16	0	1	0	0	8	0	0	4	3
workingglove02c	Glove	39	25	14	0	0	0	11	0	0	0	1	2
wrench01b	Wrench	32	25	7	1	0	0	0	3	0	0	3	0
xylophone	Xylophone	32	16	16	0	0	0	7	1	6	0	2	0
yarn	Yarn	34	14	20	0	1	0	8	1	10	0	0	0
ziplocbag	Plastic bag	33	11	22	1	0	0	6	7	7	0	1	0
zucchini01	Zucchini	34	27	7	0	0	0	0	0	0	0	1	6
